# Supplementary material for: Food and nutrition security under global trade: a relation-driven agent-based global trade model
Source: R Soc Open Sci. 2021 Jan 13;8(1):201587. doi: 10.1098/rsos.201587 (PMC7890508; doi:10.1098/rsos.201587)
Supplement: Points in the pareto front in model validation; validation result in trade partners; validation result in trade volume; simulated vs actual trade partners; simulated vs actual trade volumes [file rsos201587supp1.zip]

Archive with 1 entries (1 files):
- rsos201587supp1.7z
